# Supplementary material for: Optimizing Aesthetic Facial Surgery Outcomes Following Minimally Invasive Treatments: Guidelines for Perioperative Management
Source: Aesthet Surg J Open Forum. 2025 Jul 4;7:ojaf087. doi: 10.1093/asjof/ojaf087 (PMC12368962; doi:10.1093/asjof/ojaf087)
Supplement: ojaf087_Supplementary_Data [file ojaf087_supplementary_data.zip]

Archive with 3 entries (3 files):
- Supplement Figure.docx
- Supplement 2 Algorithm.jpg
- 7556B_Galderma_Level of Agreement Survey_Results_2024-12-13_CB.xlsx
