# Supplementary material for: Optimizing Aesthetic Facial Surgery Outcomes Following Minimally Invasive Treatments: Guidelines for Perioperative Management
Source: Aesthet Surg J Open Forum. 2025 Jul 4;7:ojaf087. doi: 10.1093/asjof/ojaf087 (PMC12368962; doi:10.1093/asjof/ojaf087)
Supplement: ojaf087_Supplementary_Data [file ojaf087_supplementary_data.zip › 7556B_Galderma_Level of Agreement Survey_Results_2024-12-13_CB.xlsx]

## Sheet: Sheet1
Name:	Treatment plans should be developed in consideration of the treatment location and modality, in order to minimize potential complications and optimize outcomes in patients pursuing MITs who may be future surgical candidates.	Aesthetic treatment providers and surgeons must inform patients of the potential impact of MITs on future facial surgeries.	Aesthetic treatment providers and patients should understand that the likelihood that a MIT might cause complications for facial surgery varies by treatment type: Temporary biostimulator injections (e.g., PLLA, hyper dilute CaHA), temporary fillers (e.g., HA, unreconstituted CaHA), and superficial-acting EBDs (e.g., ultrasound) are the least likely to cause complications when used as indicated in…	Injectable treatments should be administered sufficiently in advance of facial surgery to allow for optimal product maturation and resolution of inflammatory processes by the time of the operation.	Injectables must be administered in the appropriate volume and plane as described in the product monograph for the specific product: Injections should avoid crossing distinct tissue planes. Injections should be administered to the supraperiosteal and/or subcutaneous planes, as indicated for the defined facial locations, to minimize likelihood of complications. Injection into the SMAS or intramusc…
Yula Indeyeva	5	5	4	4	5
Sachin M. Shridharani, MD, FACS	5	5	5	5	5
Theresa M. Jarmuz, MD	5	5	5	5	5
Daryoush Saadat	5	5	5	5	5
Michael Somenek	5	5	5	5	5
Melanie Palm	4	3	4	4	4
L. Mike Nayak	5	5	2	5	5
	4.85714	4.71429	4.28571	4.71429	4.85714
Name:	While complications are rare post MITs, they occur often enough that surgeons should be aware of and prepared for potential complications that might be encountered during facial surgery, in particular: Distortion of tissues, leading to challenges in identifying vital structures, such as native neurovasculature, and difficulty separating planes to develop healthy flaps Compromised vascularity, lea…	Surgeons should be aware that certain highly treated areas are more susceptible to surgical complications based on the type of previous treatments received: It may become difficult to develop tissue flaps following injections above the jawline. It may become difficult to develop tissue flaps following lipolysis treatments or deeply delivered EBDs below the jawline.
Yula Indeyeva	5	5
Sachin M. Shridharani, MD, FACS	5	4
Theresa M. Jarmuz, MD	5	5
Daryoush Saadat	5	5
Michael Somenek	5	5
Melanie Palm	4	3
L. Mike Nayak	5	5
	4.85714	4.57143
Name:	The following preoperative strategies are recommended: Obtain a detailed treatment and medical history focused on use of previous minimally invasive treatments Conduct a thorough physical examination to identify any possible impacts due to prior treatments Inspect skin for the presence of nodules, lymphatic and/or vascular compromise Confirm normal mobility, animation, structure, and musculature …	The following preoperative strategies should be considered: Planning for an extended operation time to accommodate potential challenges Administering hyperbaric oxygen for high-risk patients (ie, those with compromised vascularity, significant scarring, and/or previous facial surgery complications)	The following intraoperative strategies should be recommended: Remaining vigilant for physiological and anatomical findings Be prepared to pivot surgical strategies	The following intraoperative strategies should be considered: For patients who have been previously treated with EBDs, inject nanofat subcutaneously For patients who present with dermal scarring, develop thicker adipocutaneous flaps Inject growth factor beneath flaps at closure	While standard postoperative care applies, the following postoperative strategies should also be considered: Advise patients to remain nearby for more frequent monitoring and symptom management following the surgical procedure Systemic steroids, or other immunomodulators, to control the inflammatory response Hyperbaric oxygen therapy for patients presenting with vascular compromise and excessive …
Yula Indeyeva	5	5	5	4	4
Sachin M. Shridharani, MD, FACS	5	5	5	3	4
Theresa M. Jarmuz, MD	5	5	5	5	5
Daryoush Saadat	5	5	5	5	5
Michael Somenek	5	5	5	5	5
Melanie Palm	4	3	5	3	4
L. Mike Nayak	5	5	5	3	5
	4.85714	4.71429	5	4	4.57143
